# Supplementary material for: Smoking and Vaping in Amateur Rugby Players, Coaches and Referees: Findings from a Regional Survey Might Help to Define Prevention Targets
Source: Int J Environ Res Public Health. 2021 May 26;18(11):5720. doi: 10.3390/ijerph18115720 (PMC8198015; doi:10.3390/ijerph18115720)
Supplement: Supplementary file 1 [file ijerph-18-05720-s001.zip]

Archive with 1 entries (1 files):
- ijerph-1218167-supplementary.pdf
